# Supplementary material for: Acetyl Co-A Carboxylase Inhibition Halts Hyperglycemia Induced Upregulation of De Novo Lipogenesis in Podocytes and Proximal Tubular Cells
Source: Metabolites. 2022 Oct 3;12(10):940. doi: 10.3390/metabo12100940 (PMC9610518; doi:10.3390/metabo12100940)
Supplement: Supplementary file 1 [file metabolites-12-00940-s001.zip]

Archive with 1 entries (1 files):
- metabolites-1734781-supplementary.pdf
